# Supplementary material for: Postnatal Protein Intake as a Determinant of Skeletal Muscle Structure and Function in Mice—A Pilot Study
Source: Int J Mol Sci. 2022 Aug 8;23(15):8815. doi: 10.3390/ijms23158815 (PMC9369224; doi:10.3390/ijms23158815)
Supplement: Supplementary file 1 [file ijms-23-08815-s001.zip]

Archive with 1 entries (1 files):
- ijms-1844033-supplementary.pdf
